# Supplementary material for: Transcriptome Profiling to Dissect the Role of Genome Duplication on Graft Compatibility Mechanisms in Watermelon
Source: Biology (Basel). 2022 Apr 11;11(4):575. doi: 10.3390/biology11040575 (PMC9029962; doi:10.3390/biology11040575)
Supplement: Supplementary file 1 [file biology-11-00575-s001.zip]

Archive with 1 entries (1 files):
- biology-1659195-supplementary.pdf
